# Supplementary material for: Pitfalls of Using ANS Dye Under Molecular Crowding Conditions
Source: Int J Mol Sci. 2024 Dec 19;25(24):13600. doi: 10.3390/ijms252413600 (PMC11676346; doi:10.3390/ijms252413600)
Supplement: Supplementary file 1 [file ijms-25-13600-s001.zip]

Archive with 4 entries (4 files):
- Figure S1. Fluorescence characteristics of ANS in different solvents.pdf
- Table S1. ANS fluorescence lifetime measurements.xlsx
- Table S2. Molecular docking data.xlsx
- Table S3. CD spectrum analysis.xlsx
