# Supplementary material for: Pitfalls of Using ANS Dye Under Molecular Crowding Conditions
Source: Int J Mol Sci. 2024 Dec 19;25(24):13600. doi: 10.3390/ijms252413600 (PMC11676346; doi:10.3390/ijms252413600)
Supplement: Supplementary file 1 [file ijms-25-13600-s001.zip › Table S1. ANS fluorescence lifetime measurements.xlsx]

## Sheet: Contents
	Excel list
	crowding agents	ANS Fluorescence Lifetimes in Aqueous Solutions of Crowding Agents
	crowding agents+GdnHCl	ANS Fluorescence Lifetimes in Aqueous Solutions of Crowding Agents in the Presence of 2M GdnHCl
	BSA+crowding agents+GdnHCl	ANS Fluorescence Lifetimes in Aqueous Solutions of BSA in the Presence of Crowding Agents and 2M GdnHCl

## Sheet: crowding agents
ANS Fluorescence Lifetimes in Aqueous Solutions of Crowding Agents
Crowding agent	Concentration, mg/mL	Fractional Intensities of the Positive Decay Components				Average Lifetime, ns	c2
		1	2	3	4
PEG 600 Da	50	(0.260 ns) : 9.85%	(0.712 ns) : 85.38%	(4.045 ns) : 4.77%	-	0.827	1.126
	100	(0.567 ns) : 69.47%	(1.033 ns) : 27.16%	(5.182 ns) : 3.37%	-	0.849	1.036
	200	(0.726 ns) : 36.58%	(1.110 ns) : 58.69%	(4.708 ns) : 4.73%	-	1.14	1.073
	300	(0.265 ns) : 3.41%	(1.281 ns) : 92.17%	(4.947 ns) : 4.42%	-	1.408	1.015
PEG 4kDa	50	(0.451 ns) : 33.87%	(0.936 ns) : 60.27%	(3.942 ns) : 5.86%	-	0.948	1.124
	100	(0.588 ns) : 37.11%	(1.054 ns) : 56.05%	(3.878 ns) : 6.84%	-	1.074	1.139
	200	(0.519 ns) : 8.64%	(1.216 ns) : 84.62%	(4.501 ns) : 6.74%	-	1.377	1.032
	300	(0.291 ns) : 2.51%	(1.504 ns) : 90.34%	(4.199 ns) : 7.15%	-	1.666	1.218
PEG 12kDa	50	(0.441 ns) : 30.21%	(0.902 ns) : 64.98%	(3.978 ns) : 4.81%	-	0.911	1.013
	100	(0.639 ns) : 45.21%	(1.150 ns) : 50.27%	(4.916 ns) : 4.52%	-	1.089	1.053
	200	(0.559 ns) : 11.56%	(1.192 ns) : 83.65%	(4.481 ns) : 4.79%	-	1.276	1.004
	300	(0.460 ns) : 3.27%	(1.477 ns) : 92.66%	(5.457 ns) : 4.07%	-	1.606	1.162
PEG 20kDa	50	(0.473 ns) : 33.21%	(0.905 ns) : 63.83%	(5.432 ns) : 2.97%	-	0.896	1.056
	100	(0.558 ns) : 29.38%	(0.966 ns) : 67.57%	(5.234 ns) : 3.05%	-	0.977	1.171
	200	(0.631 ns) : 10.94%	(1.210 ns) : 85.42%	(5.284 ns) : 3.64%	-	1.295	1.061
	300	(0.265 ns) : 2.63%	(1.485 ns) : 92.90%	(5.302 ns) : 4.47%	-	1.623	1.134
Ficoll 70	50	(0.287 ns) : 9.77%	(1.165 ns) : 30.26%	(3.213 ns) : 45.76%	(7.884 ns) : 14.22%	2.972	0.959
	100	(0.335 ns) : 9.93%	(1.204 ns) : 34.06%	(3.083 ns) : 42.64%	(7.285 ns) : 13.38%	2.732	0.964
	200	(0.346 ns) : 6.73%	(1.308 ns) : 32.70%	(3.479 ns) : 46.27%	(8.320 ns) : 14.30%	3.25	0.986
	300	(0.426 ns) : 10.63%	(1.657 ns) : 44.04%	(4.281 ns) : 38.49%	(10.077 ns) : 6.83%	3.112	1.042
Dextran	50	(0.240 ns) : 47.08%	(0.603 ns) : 35.13%	(1.731 ns) : 13.98%	(5.576 ns) : 3.81%	0.779	0.998
	100	(0.215 ns) : 21.04%	(0.567 ns) : 44.12%	(1.631 ns) : 27.58%	(5.008 ns) : 7.26%	1.109	1.007
	200	(0.301 ns) : 23.60%	(0.899 ns) : 46.60%	(2.473 ns) : 24.88%	(6.902 ns) : 4.92%	1.445	1.099
	300	(0.352 ns) : 15.26%	(0.918 ns) : 42.72%	(2.314 ns) : 34.74%	(6.255 ns) : 7.28%	1.705	0.997

## Sheet: crowding agents+GdnHCl
ANS Fluorescence Lifetimes in Aqueous Solutions of Crowding Agents in the Presence of 2M GdnHCl
Crowding agent	Concentration, mg/mL	Fractional Intensities of the Positive Decay Components				Average Lifetime, ns	c2
		1	2	3	4
PEG 600 Da + 2M GdnHCl	50	(0.304 ns) : 34.93%	(0.847 ns) : 61.45%	(4.771 ns) : 3.62%	-	0.8	1.09
	100	(0.357 ns) : 27.55%	(0.911 ns) : 68.34%	(4.805 ns) : 4.11%	-	0.92	1.02
	200	(0.450 ns) : 12.14%	(0.908 ns) : 83.99%	(4.625 ns) : 3.87%	-	1	1.08
	300	(0.283 ns) : 3.33%	(1.263 ns) : 92.30%	(4.675 ns) : 4.37%	-	1.38	1.16
PEG 4kDa + 2M GdnHCl	50	(0.384 ns) : 34.93%	(0.847 ns) : 61.45%	(4.762 ns) : 3.62%	-	0.83	1.01
	100	(0.464 ns) : 27.65%	(0.918 ns) : 67.55%	(4.215 ns) : 4.80%	-	0.95	1.13
	200	(0.620 ns) : 19.26%	(1.142 ns) : 75.66%	(4.661 ns) : 5.07%	-	1.22	1
	300	(0.314 ns) : 3.45%	(1.352 ns) : 90.61%	(4.593 ns) : 5.94%	-	1.51	1.16
PEG 12kDa + 2M GdnHCl	50	(0.452 ns) : 47.99%	(0.957 ns) : 47.52%	(4.187 ns) : 4.48%	-	0.86	1.15
	100	(0.491 ns) : 35.87%	(0.972 ns) : 59.56%	(4.511 ns) : 4.57%	-	0.96	1.14
	200	(0.667 ns) : 25.73%	(1.168 ns) : 68.90%	(4.890 ns) : 5.37%	-	1.24	1.1
	300	(0.550 ns) : 7.55%	(1.364 ns) : 86.80%	(4.960 ns) : 5.65%	-	1.51	1.14
PEG 20kDa + 2M GdnHCl	50	(0.317 ns) : 21.88%	(0.737 ns) : 75.37%	(5.365 ns) : 2.75%	-	0.77	1.17
	100	(0.417 ns) : 19.15%	(0.843 ns) : 77.89%	(5.689 ns) : 2.96%	-	0.91	1.01
	200	(0.348 ns) : 5.93%	(1.039 ns) : 90.43%	(4.865 ns) : 3.64%	-	1.14	1.14
	300	(0.279 ns) : 4.41%	(1.365 ns) : 91.82%	(5.788 ns) : 3.78%	-	1.49	1.07
Ficoll 70 + 2M GdnHCl	50	(0.302 ns) : 31.34%	(1.054 ns) : 28.81%	(2.796 ns) : 30.08%	(7.327 ns) : 9.77%	1.96	0.94
	100	(0.322 ns) : 24.14%	(1.121 ns) : 35.85%	(3.078 ns) : 32.37%	(8.264 ns) : 7.64%	2.11	1.01
	200	(0.327 ns) : 15.79%	(1.036 ns) : 37.87%	(2.803 ns) : 36.52%	(7.369 ns) : 9.82%	2.19	0.98
	300	(0.383 ns) : 12.41%	(1.250 ns) : 39.28%	(3.413 ns) : 39.44%	(8.914 ns) : 8.88%	2.68	1.01
Dextran + 2M GdnHCl	50	(0.292 ns) : 72.28%	(0.746 ns) : 20.41%	(2.678 ns) : 5.82%	(7.449 ns) : 1.49%	0.63	1.07
	100	(0.302 ns) : 53.26%	(0.724 ns) : 31.15%	(2.527 ns) : 12.38%	(7.026 ns) : 3.22%	0.93	0.98
	200	(0.334 ns) : 34.60%	(0.882 ns) : 41.32%	(2.828 ns) : 20.72%	(9.029 ns) : 3.36%	1.37	0.98
	300	(0.383 ns) : 28.11%	(0.965 ns) : 45.38%	(2.729 ns) : 23.05%	(8.734 ns) : 3.46%	1.48	1.02

## Sheet: BSA+crowding agents+GdnHCl
ANS Fluorescence Lifetimes in Aqueous Solutions of BSA in the Presence of Crowding Agents and 2M GdnHCl
Crowding agent	Concentration, mg/mL	Fractional Intensities of the Positive Decay Components				Average Lifetime, ns	c2
		1	2	3	4
BSA [0.3 mg/mL]	-	(0.43 ns) : 0.56%	(3.08 ns) : 2.55%	(10.79 ns) : 28.74%	(19.34 ns) : 68.14%	16.36	0.96
BSA [0.3 mg/mL] + 2M GdnHCl	-	(0.29 ns) : 0.53%	(4.94 ns) : 18.2%	(13.87 ns) : 28.97%	-	5.07	1
BSA [0.3 mg/mL] + Ficoll70	50	(0.37 ns) : 0.67%	(1.87 ns) : 2.65%	(8.19 ns) : 17.49%	(18.25 ns) : 79.19%	15.94	0.96
	100	(0.63 ns) : 0.87%	(1.67 ns) : 2.49%	(7.15 ns) : 16.29%	(18.05 ns) : 80.35%	15.72	1.04
	200	(0.54 ns) : 1.5%	(2.51 ns) : 6.23%	(9.30 ns) : 20.51%	(18.51 ns) : 71.76%	15.35	0.97
	300	(0.75 ns) : 3.66%	(3.80 ns) : 15.11%	(13.79 ns) : 60.14%	(23.15 ns) : 21.08%	13.77	1.01
BSA [0.3 mg/mL] + Ficoll70 + 2M GdnHCl	50	(0.32 ns) : 32.6%	(1.27 ns) : 31.13%	(3.79 ns) : 25.84%	(12.30 ns) : 10.43%	2.76	0.95
	100	(0.35 ns) : 20.73%	(1.32 ns) : 35.92%	(3.85 ns) : 32.5%	(11.63 ns) : 10.85%	3.06	0.94
	200	(0.41 ns) : 16.44%	(1.36 ns) : 37.84%	(3.78 ns) : 35.06%	(10.72 ns) : 10.66%	3.05	0.99
	300	(0.52 ns) : 19.81%	(1.57 ns) : 41.76%	(4.07 ns) : 30.68%	(10.56 ns) : 7.75%	2.82	1.04
BSA [0.3 mg/mL] + PEG 4kDa	50	(0.61 ns) : 1.88%	(3.02 ns) : 2.45%	(10.84 ns) : 24.41%	(19.36 ns) : 71.26%	16.53	0.98
	100	(0.73 ns) : 3.19%	(3.57 ns) : 3.45%	(12.93 ns) : 34.65%	(20.04 ns) : 58.71%	16.39	0.98
	200	(0.52 ns) : 2%	(1.43 ns) : 10.31%	(9.09 ns) : 12.95%	(18.51 ns) : 74.74%	15.17	0.93
	300	(0.36 ns) : 3.13%	(1.86 ns) : 34.97%	-	(17.51 ns) : 61.9%	11.5	0.93
BSA [0.3 mg/mL] + PEG 4kDa + 2M GdnHCl	50	(0.48 ns) : 63.44%	(1.03 ns) : 28.05%	(9.63 ns) : 8.5%	-	1.42	0.99
	100	(0.47 ns) : 33.31%	(0.91 ns) : 61.76%	(7.96 ns) : 4.93%	-	1.11	1.01
	200	(0.68 ns) : 27.86%	(1.21 ns) : 68.82%	(6.41 ns) : 3.32%	-	1.24	1
	300	(0.45 ns) : 6.95%	(1.48 ns) : 90.83%	(10.42 ns) : 2.22%	-	1.61	1.01
