# Supplementary material for: Pitfalls of Using ANS Dye Under Molecular Crowding Conditions
Source: Int J Mol Sci. 2024 Dec 19;25(24):13600. doi: 10.3390/ijms252413600 (PMC11676346; doi:10.3390/ijms252413600)
Supplement: Supplementary file 1 [file ijms-25-13600-s001.zip › Table S2. Molecular docking data.xlsx]

## Sheet: Contents
	Excel list
	Molecular docking analysis of 8-anilinonaphthalene-1-sulfonic acid (ANS) binding to bovine serum albumin (BSA)
	High-probability binding sites	Predicted#1
		Predicted#2
		Predicted#3
		Predicted#4
	Low-probability binding sites	#5
		#6
		#7
		#8
		#9
		#10
	MOE software (v. 2014.0901)

## Sheet: Predicted#1
mol	rseq	mseq	S	rmsd_refine	E_conf	E_place	E_score1	E_refine	E_score2
S(=O)(=O)([O-])c1c2c(cccc2Nc2ccccc2)ccc1	1	1	-5.51003	1.89658	-2.10802	-67.4166	-10.6137	-0.549429	-5.51003
S(=O)(=O)([O-])c1c2c(cccc2Nc2ccccc2)ccc1	1	1	-5.42724	1.34269	5.90676	-65.1176	-10.6153	-2.1013	-5.42724
S(=O)(=O)([O-])c1c2c(cccc2Nc2ccccc2)ccc1	1	1	-5.32289	1.56395	-4.68244	-65.4452	-10.0825	-5.45426	-5.32289
S(=O)(=O)([O-])c1c2c(cccc2Nc2ccccc2)ccc1	1	1	-5.30972	3.23666	3.85636	-65.8901	-10.6031	9.03302	-5.30972
S(=O)(=O)([O-])c1c2c(cccc2Nc2ccccc2)ccc1	1	1	-5.15697	1.21975	8.34178	-67.7892	-10.0247	8.29721	-5.15697
S(=O)(=O)([O-])c1c2c(cccc2Nc2ccccc2)ccc1	1	1	-5.0781	3.85404	-3.52726	-56.4605	-10.4754	-7.05431	-5.0781
S(=O)(=O)([O-])c1c2c(cccc2Nc2ccccc2)ccc1	1	1	-4.88814	0.981597	16.921	-62.0823	-11.2031	26.4283	-4.88814
S(=O)(=O)([O-])c1c2c(cccc2Nc2ccccc2)ccc1	1	1	-4.82933	4.94895	2.32378	-65.2669	-11.1662	-4.30614	-4.82933
S(=O)(=O)([O-])c1c2c(cccc2Nc2ccccc2)ccc1	1	1	-4.82151	2.36643	1.73521	-59.4067	-10.1028	-0.109726	-4.82151
S(=O)(=O)([O-])c1c2c(cccc2Nc2ccccc2)ccc1	1	1	-4.79371	3.60186	-4.57701	-58.9023	-10.2082	-2.81794	-4.79371

## Sheet: Predicted#2
mol	rseq	mseq	S	rmsd_refine	E_conf	E_place	E_score1	E_refine	E_score2
S(=O)(=O)([O-])c1c2c(cccc2Nc2ccccc2)ccc1	1	1	-5.47527	1.4867	-6.47606	-84.431	-9.87556	-15.1379	-5.47527
S(=O)(=O)([O-])c1c2c(cccc2Nc2ccccc2)ccc1	1	1	-5.39511	1.4072	0.235531	-52.0086	-10.3193	-4.95316	-5.39511
S(=O)(=O)([O-])c1c2c(cccc2Nc2ccccc2)ccc1	1	1	-5.1795	3.52365	2.63273	-61.7193	-11.2741	-5.51015	-5.1795
S(=O)(=O)([O-])c1c2c(cccc2Nc2ccccc2)ccc1	1	1	-5.10673	2.35581	13.6151	-57.3042	-10.1499	-4.03129	-5.10673
S(=O)(=O)([O-])c1c2c(cccc2Nc2ccccc2)ccc1	1	1	-4.9163	1.93104	-1.66587	-57.7496	-9.88173	1.37302	-4.9163
S(=O)(=O)([O-])c1c2c(cccc2Nc2ccccc2)ccc1	1	1	-4.88626	3.19766	-8.64722	-60.4437	-10.1137	-12.0298	-4.88626
S(=O)(=O)([O-])c1c2c(cccc2Nc2ccccc2)ccc1	1	1	-4.70193	1.39258	15.2562	-70.0172	-10.0358	-0.729026	-4.70193
S(=O)(=O)([O-])c1c2c(cccc2Nc2ccccc2)ccc1	1	1	-4.53507	1.67595	-7.67007	-66.3701	-10.2431	-14.1498	-4.53507
S(=O)(=O)([O-])c1c2c(cccc2Nc2ccccc2)ccc1	1	1	-4.37365	2.97422	-8.94697	-64.2047	-10.3204	-19.9526	-4.37365
S(=O)(=O)([O-])c1c2c(cccc2Nc2ccccc2)ccc1	1	1	-4.25482	1.37721	-8.03726	-60.8502	-10.8688	-15.4391	-4.25482

## Sheet: Predicted#3
mol	rseq	mseq	S	rmsd_refine	E_conf	E_place	E_score1	E_refine	E_score2
S(=O)(=O)([O-])c1c2c(cccc2Nc2ccccc2)ccc1	1	1	-4.82564	1.75647	-2.96613	-74.2369	-11.5253	-13.4565	-4.82564
S(=O)(=O)([O-])c1c2c(cccc2Nc2ccccc2)ccc1	1	1	-4.77995	1.06718	5.75592	-90.4488	-12.204	30.1525	-4.77995
S(=O)(=O)([O-])c1c2c(cccc2Nc2ccccc2)ccc1	1	1	-4.66668	2.54531	-5.24967	-76.0494	-11.8621	-7.7584	-4.66668
S(=O)(=O)([O-])c1c2c(cccc2Nc2ccccc2)ccc1	1	1	-4.63205	2.10115	-6.3615	-62.6923	-11.7529	8.17383	-4.63205
S(=O)(=O)([O-])c1c2c(cccc2Nc2ccccc2)ccc1	1	1	-4.4908	3.99092	-8.25987	-63.8767	-11.9781	-12.9769	-4.4908
S(=O)(=O)([O-])c1c2c(cccc2Nc2ccccc2)ccc1	1	1	-4.4071	1.87966	6.43616	-78.7299	-12.4353	14.4459	-4.4071
S(=O)(=O)([O-])c1c2c(cccc2Nc2ccccc2)ccc1	1	1	-4.38976	1.73081	7.44206	-88.6137	-12.1032	16.4141	-4.38976
S(=O)(=O)([O-])c1c2c(cccc2Nc2ccccc2)ccc1	1	1	-3.94055	8.0673	-7.26755	-81.5181	-11.8533	-13.5227	-3.94055
S(=O)(=O)([O-])c1c2c(cccc2Nc2ccccc2)ccc1	1	1	-3.86208	1.88406	3.64581	-88.7549	-11.9925	1.26434	-3.86208
S(=O)(=O)([O-])c1c2c(cccc2Nc2ccccc2)ccc1	1	1	-3.78605	2.16107	-4.67108	-48.1819	-11.5854	15.2809	-3.78605

## Sheet: Predicted#4
mol	rseq	mseq	S	rmsd_refine	E_conf	E_place	E_score1	E_refine	E_score2
S(=O)(=O)([O-])c1c2c(cccc2Nc2ccccc2)ccc1	1	1	-5.21231	1.50408	9.68459	-79.5216	-9.88854	-7.51341	-5.21231
S(=O)(=O)([O-])c1c2c(cccc2Nc2ccccc2)ccc1	1	1	-5.10801	2.04695	11.3653	-48.4449	-9.79665	-6.51766	-5.10801
S(=O)(=O)([O-])c1c2c(cccc2Nc2ccccc2)ccc1	1	1	-4.82239	1.45491	6.09158	-58.3818	-9.90859	2.68048	-4.82239
S(=O)(=O)([O-])c1c2c(cccc2Nc2ccccc2)ccc1	1	1	-4.8219	2.8612	29.7711	-58.7102	-9.96291	9.71945	-4.8219
S(=O)(=O)([O-])c1c2c(cccc2Nc2ccccc2)ccc1	1	1	-4.82187	2.6475	29.7671	-54.1458	-9.67747	9.7206	-4.82187
S(=O)(=O)([O-])c1c2c(cccc2Nc2ccccc2)ccc1	1	1	-4.79279	1.65631	9.48965	-54.431	-9.93	1.26486	-4.79279
S(=O)(=O)([O-])c1c2c(cccc2Nc2ccccc2)ccc1	1	1	-4.6366	2.13144	10.7424	-59.8746	-9.68437	-8.91337	-4.6366
S(=O)(=O)([O-])c1c2c(cccc2Nc2ccccc2)ccc1	1	1	-4.62384	1.23414	16.7049	-61.2262	-10.3411	21.6525	-4.62384
S(=O)(=O)([O-])c1c2c(cccc2Nc2ccccc2)ccc1	1	1	-4.50372	1.61499	-8.08993	-64.7398	-9.9684	-17.4242	-4.50372
S(=O)(=O)([O-])c1c2c(cccc2Nc2ccccc2)ccc1	1	1	-4.49354	5.05698	-3.7281	-65.5857	-9.68247	-15.4562	-4.49354

## Sheet: #5
mol	rseq	mseq	S	rmsd_refine	E_conf	E_place	E_score1	E_refine	E_score2
S(=O)(=O)([O-])c1c2c(cccc2Nc2ccccc2)ccc1	1	1	-4.4173	2.70019	-4.25495	-47.3285	-12.0225	-13.7579	-4.4173
S(=O)(=O)([O-])c1c2c(cccc2Nc2ccccc2)ccc1	1	1	-4.37183	2.21335	-5.47447	-68.2045	-15.692	-12.9625	-4.37183
S(=O)(=O)([O-])c1c2c(cccc2Nc2ccccc2)ccc1	1	1	-3.9464	3.94753	-8.31561	-50.2216	-13.7801	-16.385	-3.9464
S(=O)(=O)([O-])c1c2c(cccc2Nc2ccccc2)ccc1	1	1	-3.91619	2.99222	-8.33646	-43.2915	-12.7948	0.216199	-3.91619
S(=O)(=O)([O-])c1c2c(cccc2Nc2ccccc2)ccc1	1	1	-3.44705	2.72172	-8.6041	-47.9424	-12.6104	-13.1934	-3.44705
S(=O)(=O)([O-])c1c2c(cccc2Nc2ccccc2)ccc1	1	1	-3.44426	3.12118	-8.35535	-45.2754	-11.8722	-9.89939	-3.44426
S(=O)(=O)([O-])c1c2c(cccc2Nc2ccccc2)ccc1	1	1	-3.23485	2.26284	-8.12524	-45.783	-11.7934	-8.83092	-3.23485
S(=O)(=O)([O-])c1c2c(cccc2Nc2ccccc2)ccc1	1	1	-3.18468	4.81184	-9.11036	-38.6123	-12.2337	-14.3109	-3.18468
S(=O)(=O)([O-])c1c2c(cccc2Nc2ccccc2)ccc1	1	1	-3.17455	1.56414	14.712	-36.8558	-11.5876	39.367	-3.17455
S(=O)(=O)([O-])c1c2c(cccc2Nc2ccccc2)ccc1	1	1	-2.86129	1.16866	-0.371896	-43.8783	-12.3564	38.9444	-2.86129

## Sheet: #6
mol	rseq	mseq	S	rmsd_refine	E_conf	E_place	E_score1	E_refine	E_score2
S(=O)(=O)([O-])c1c2c(cccc2Nc2ccccc2)ccc1	1	1	-4.42044	1.99237	-4.2633	-62.368	-9.3074	-13.7994	-4.42044
S(=O)(=O)([O-])c1c2c(cccc2Nc2ccccc2)ccc1	1	1	-4.24888	1.42961	-2.49027	-52.9694	-15.2449	-15.2239	-4.24888
S(=O)(=O)([O-])c1c2c(cccc2Nc2ccccc2)ccc1	1	1	-3.93025	2.21283	-8.31189	-54.0447	-9.90295	-16.4597	-3.93025
S(=O)(=O)([O-])c1c2c(cccc2Nc2ccccc2)ccc1	1	1	-3.90635	3.22035	-9.03595	-51.2594	-9.05753	-13.4949	-3.90635
S(=O)(=O)([O-])c1c2c(cccc2Nc2ccccc2)ccc1	1	1	-3.75456	3.3649	-9.89655	-62.063	-8.88441	-13.3189	-3.75456
S(=O)(=O)([O-])c1c2c(cccc2Nc2ccccc2)ccc1	1	1	-3.69119	1.98405	-9.16557	-55.2117	-9.17701	-11.6282	-3.69119
S(=O)(=O)([O-])c1c2c(cccc2Nc2ccccc2)ccc1	1	1	-3.61026	2.85869	-7.70666	-53.7383	-9.1211	-11.4208	-3.61026
S(=O)(=O)([O-])c1c2c(cccc2Nc2ccccc2)ccc1	1	1	-3.46737	1.84501	-4.21078	-56.5096	-8.99672	-12.1762	-3.46737
S(=O)(=O)([O-])c1c2c(cccc2Nc2ccccc2)ccc1	1	1	-3.36603	2.66678	-8.77142	-44.9771	-8.88929	-13.0423	-3.36603
S(=O)(=O)([O-])c1c2c(cccc2Nc2ccccc2)ccc1	1	1	-3.3443	3.13942	-6.93729	-41.8969	-9.11144	-11.6848	-3.3443

## Sheet: #7
mol	rseq	mseq	S	rmsd_refine	E_conf	E_place	E_score1	E_refine	E_score2
S(=O)(=O)([O-])c1c2c(cccc2Nc2ccccc2)ccc1	1	1	-4.3432	1.23421	2.69902	-60.6817	-8.53171	-1.42353	-4.3432
S(=O)(=O)([O-])c1c2c(cccc2Nc2ccccc2)ccc1	1	1	-3.79678	1.69854	0.579693	-42.0212	-8.0971	-0.793376	-3.79678
S(=O)(=O)([O-])c1c2c(cccc2Nc2ccccc2)ccc1	1	1	-3.7639	2.80998	-9.07093	-67.7486	-7.96014	-16.2472	-3.7639
S(=O)(=O)([O-])c1c2c(cccc2Nc2ccccc2)ccc1	1	1	-3.72263	1.94046	-8.91981	-38.1562	-8.29676	-12.2683	-3.72263
S(=O)(=O)([O-])c1c2c(cccc2Nc2ccccc2)ccc1	1	1	-3.60595	2.92364	-7.13932	-38.4034	-8.4127	-13.6605	-3.60595
S(=O)(=O)([O-])c1c2c(cccc2Nc2ccccc2)ccc1	1	1	-3.36929	3.15411	-9.31186	-53.4078	-8.16186	-14.3449	-3.36929
S(=O)(=O)([O-])c1c2c(cccc2Nc2ccccc2)ccc1	1	1	-3.3401	3.7302	-9.64976	-54.0145	-7.97992	-14.8421	-3.3401
S(=O)(=O)([O-])c1c2c(cccc2Nc2ccccc2)ccc1	1	1	-3.32462	2.8005	-9.81082	-46.9421	-9.38695	-15.7672	-3.32462
S(=O)(=O)([O-])c1c2c(cccc2Nc2ccccc2)ccc1	1	1	-3.29172	2.77498	-8.42052	-67.5503	-9.50016	-13.4489	-3.29172
S(=O)(=O)([O-])c1c2c(cccc2Nc2ccccc2)ccc1	1	1	-3.28327	3.28319	-7.69428	-47.6111	-8.28961	-13.7324	-3.28327

## Sheet: #8
mol	rseq	mseq	S	rmsd_refine	E_conf	E_place	E_score1	E_refine	E_score2
S(=O)(=O)([O-])c1c2c(cccc2Nc2ccccc2)ccc1	1	1	-4.31722	1.39042	14.4096	-60.8981	-10.6321	31.8762	-4.31722
S(=O)(=O)([O-])c1c2c(cccc2Nc2ccccc2)ccc1	1	1	-3.98711	1.79158	-2.16492	-49.5079	-11.3179	-5.48403	-3.98711
S(=O)(=O)([O-])c1c2c(cccc2Nc2ccccc2)ccc1	1	1	-3.84053	2.68444	-8.50199	-56.6603	-10.8652	-8.25646	-3.84053
S(=O)(=O)([O-])c1c2c(cccc2Nc2ccccc2)ccc1	1	1	-3.79499	2.20963	-7.79043	-65.6097	-10.6893	-15.9556	-3.79499
S(=O)(=O)([O-])c1c2c(cccc2Nc2ccccc2)ccc1	1	1	-3.75842	4.0034	-8.80563	-70.1911	-10.6825	-9.0926	-3.75842
S(=O)(=O)([O-])c1c2c(cccc2Nc2ccccc2)ccc1	1	1	-3.74542	1.68155	-8.73191	-61.8698	-11.1124	-10.9481	-3.74542
S(=O)(=O)([O-])c1c2c(cccc2Nc2ccccc2)ccc1	1	1	-3.64051	2.68287	-8.88266	-66.3095	-11.584	-12.5649	-3.64051
S(=O)(=O)([O-])c1c2c(cccc2Nc2ccccc2)ccc1	1	1	-3.53423	1.53002	7.72621	-56.4331	-11.2448	3.56916	-3.53423
S(=O)(=O)([O-])c1c2c(cccc2Nc2ccccc2)ccc1	1	1	-3.4636	2.14354	-8.82238	-67.3099	-10.9505	-11.4136	-3.4636
S(=O)(=O)([O-])c1c2c(cccc2Nc2ccccc2)ccc1	1	1	-3.30079	3.78586	-9.24918	-46.4872	-11.0262	-13.0099	-3.30079

## Sheet: #9
mol	rseq	mseq	S	rmsd_refine	E_conf	E_place	E_score1	E_refine	E_score2
S(=O)(=O)([O-])c1c2c(cccc2Nc2ccccc2)ccc1	1	1	-4.33136	2.34867	3.05195	-42.4566	-9.11477	12.312	-4.33136
S(=O)(=O)([O-])c1c2c(cccc2Nc2ccccc2)ccc1	1	1	-3.98324	2.31697	-8.45919	-38.9297	-9.87549	-6.45582	-3.98324
S(=O)(=O)([O-])c1c2c(cccc2Nc2ccccc2)ccc1	1	1	-3.88089	3.09369	-8.32985	-48.3494	-9.44884	-6.66714	-3.88089
S(=O)(=O)([O-])c1c2c(cccc2Nc2ccccc2)ccc1	1	1	-3.80321	3.85028	-5.53941	-63.3654	-9.25533	-5.0265	-3.80321
S(=O)(=O)([O-])c1c2c(cccc2Nc2ccccc2)ccc1	1	1	-3.71418	3.48031	-9.15881	-33.9199	-9.26471	-9.58614	-3.71418
S(=O)(=O)([O-])c1c2c(cccc2Nc2ccccc2)ccc1	1	1	-3.61934	2.22102	3.89476	-57.6038	-9.81567	10.9452	-3.61934
S(=O)(=O)([O-])c1c2c(cccc2Nc2ccccc2)ccc1	1	1	-3.5956	4.69714	-5.70992	-33.0406	-10.8447	-6.2639	-3.5956
S(=O)(=O)([O-])c1c2c(cccc2Nc2ccccc2)ccc1	1	1	-3.51484	4.63396	-9.19715	-51.9724	-10.4828	-9.50005	-3.51484
S(=O)(=O)([O-])c1c2c(cccc2Nc2ccccc2)ccc1	1	1	-3.33521	5.08846	-8.88945	-49.7864	-9.69787	-10.5853	-3.33521
S(=O)(=O)([O-])c1c2c(cccc2Nc2ccccc2)ccc1	1	1	-3.29305	6.16407	-9.06182	-37.2698	-10.0496	-10.4966	-3.29305

[truncated: 1 more sheets: #10]
