# Supplementary material for: Pitfalls of Using ANS Dye Under Molecular Crowding Conditions
Source: Int J Mol Sci. 2024 Dec 19;25(24):13600. doi: 10.3390/ijms252413600 (PMC11676346; doi:10.3390/ijms252413600)
Supplement: Supplementary file 1 [file ijms-25-13600-s001.zip › Table S3. CD spectrum analysis.xlsx]

## Sheet: contents
	Excel list
	CD spectrum analysis for BSA solutions
	Summary table	RESULTS
	.csv data from BeStSel	1_TBS
		2_PEG 600Da
		3_PEG 4kDa
		4_PEG 12kDa
		5_PEG 20kDa
		6_Ficoll70
		7_Dextran
	https://bestsel.elte.hu/index.php
	(9-12-2024)

## Sheet: RESULTS
Estimated secondary structure content (%)	BSA solution
	1	2	3	4	5	6	7
	TBS buffer	+PEG 600Da	+PEG 4kDa	+PEG 12kDa	+PEG 20kDa	+Ficoll70	+Dextran
Helix1 (regular)	54.8	55.1	55.9	56.1	56.4	63.3	55.9
Helix2 (distorted)	10.6	10.7	7.9	9.5	9.1	6.9	7.4
Anti1 (left-twisted)	0	0	0	0	0	0	0
Anti2 (relaxed)	0	0	0	0	0	0	0
Anti3 (right-twisted)	8.5	6.9	7.8	9.4	8.1	11.8	8.2
Parallel	0	0	0	0	0	0	0
Turn	3.4	5.5	4.6	5.6	4.5	6.5	4.4
Others	22.6	21.8	23.7	19.5	21.9	11.5	24.1
--------------------------------

## Sheet: 1_TBS
Column1	Column2	Column3	Column4
References: Nucleic Acids Res. 50:W90-98 (2022); Nucleic Acids Res. 46:W315-22 (2018); PNAS 11:E3095-103 (2015)
Header
=======
Title
Date/time	9-12-2024 21:39:28
Wavelength range	200-250 nm
Scale factor	1
Comments
=========
Input in text window.
! Data above 250 nm are discarded.
! No project title provided. Title will be generated automatically.
Maximum usable wavelength range: 200-250 nm.
Estimated secondary structure content (%)
==========================================
Helix1 (regular)	54.8
Helix2 (distorted)	10.6
Anti1 (left-twisted)	0.0
Anti2 (relaxed)	0.0
Anti3 (right-twisted)	8.5
Parallel	0.0
Turn	3.4
Others	22.6
--------------------------------
Helix	65.4
Antiparallel	8.5
Parallel	0.0
Turn	3.4
Others	22.6
Spectral deviation
===================
RMSD	0.2725
NRMSD	0.0185
Fitting results
================
Data units: Delta epsilon
Wavelength (nm)	Experimental	Fitted	Residuals
200	3.9087	3.1603	0.7485
201	0.8076	0.1805	0.6271
202	-2.2888	-2.237	-0.0518
203	-4.7437	-4.2936	-0.4501
204	-6.6074	-6.1105	-0.4969
205	-8.1686	-7.65	-0.5186
206	-9.4535	-8.8822	-0.5713
207	-10.2123	-9.7968	-0.4156
208	-10.6043	-10.2262	-0.3781
209	-10.7886	-10.3409	-0.4476
210	-10.7235	-10.2697	-0.4538
211	-10.3907	-10.1474	-0.2433
212	-10.043	-10.0608	0.0178
213	-9.8363	-10.0597	0.2234
214	-9.7044	-10.1368	0.4324
215	-9.6234	-9.7788	0.1554
216	-9.6271	-9.8259	0.1989
217	-9.6568	-9.8845	0.2277
218	-9.5966	-9.5064	-0.0902
219	-9.5101	-9.6802	0.1701
220	-9.4557	-9.6373	0.1815
221	-9.4477	-9.6597	0.212
222	-9.3986	-9.3596	-0.039
223	-9.2495	-9.2244	-0.0251
224	-9.0173	-9.1009	0.0837
225	-8.7132	-8.9347	0.2215
226	-8.3344	-8.583	0.2486
227	-7.9151	-8.1713	0.2562
228	-7.4579	-7.6431	0.1853
229	-6.8431	-6.992	0.149
230	-6.0746	-6.2355	0.1609
231	-5.3426	-5.6521	0.3095
232	-4.7106	-4.8802	0.1696
233	-4.1554	-4.17	0.0146
234	-3.6061	-3.5243	-0.0818
235	-3.0975	-2.9427	-0.1548
236	-2.6378	-2.496	-0.1418
237	-2.2147	-2.0711	-0.1436
238	-1.8413	-1.6683	-0.173
239	-1.4962	-1.3731	-0.123
240	-1.1943	-1.1018	-0.0924
241	-0.9499	-0.8857	-0.0642
242	-0.7322	-0.7355	0.0032
243	-0.5476	-0.559	0.0113
244	-0.4193	-0.421	0.0017
245	-0.346	-0.339	-0.007
246	-0.2847	-0.2489	-0.0358
247	-0.2393	-0.1547	-0.0846
248	-0.1952	-0.1241	-0.0712
249	-0.1469	-0.1326	-0.0143
250	-0.0951	-0.1289	0.0337

## Sheet: 2_PEG 600Da
Column1	Column2	Column3	Column4
References: Nucleic Acids Res. 50:W90-98 (2022); Nucleic Acids Res. 46:W315-22 (2018); PNAS 11:E3095-103 (2015)
Header
=======
Title
Date/time	9-12-2024 21:40:24
Wavelength range	200-250 nm
Scale factor	1
Comments
=========
Input in text window.
! Data above 250 nm are discarded.
! No project title provided. Title will be generated automatically.
Maximum usable wavelength range: 200-250 nm.
Estimated secondary structure content (%)
==========================================
Helix1 (regular)	55.1
Helix2 (distorted)	10.7
Anti1 (left-twisted)	0.0
Anti2 (relaxed)	0.0
Anti3 (right-twisted)	6.9
Parallel	0.0
Turn	5.5
Others	21.8
--------------------------------
Helix	65.8
Antiparallel	6.9
Parallel	0.0
Turn	5.5
Others	21.8
Spectral deviation
===================
RMSD	0.1880
NRMSD	0.0139
Fitting results
================
Data units: Delta epsilon
Wavelength (nm)	Experimental	Fitted	Residuals
200	3.0459	2.6214	0.4245
201	0.1425	-0.1375	0.28
202	-2.33	-2.4134	0.0834
203	-4.5059	-4.3533	-0.1527
204	-6.3854	-6.0739	-0.3115
205	-7.9433	-7.5353	-0.4079
206	-9.1539	-8.7492	-0.4047
207	-9.9542	-9.6404	-0.3138
208	-10.3838	-10.0564	-0.3274
209	-10.4842	-10.1477	-0.3365
210	-10.381	-10.0621	-0.3189
211	-10.1165	-9.923	-0.1935
212	-9.836	-9.8133	-0.0227
213	-9.6388	-9.8295	0.1906
214	-9.5291	-9.9233	0.3943
215	-9.498	-9.6317	0.1336
216	-9.5301	-9.6882	0.1581
217	-9.5679	-9.7609	0.193
218	-9.5764	-9.458	-0.1184
219	-9.5914	-9.643	0.0517
220	-9.6036	-9.6118	0.0082
221	-9.5889	-9.6414	0.0525
222	-9.5193	-9.4956	-0.0237
223	-9.3923	-9.3776	-0.0147
224	-9.2159	-9.2672	0.0513
225	-8.9576	-9.1113	0.1537
226	-8.5921	-8.7637	0.1716
227	-8.1152	-8.3491	0.2339
228	-7.5609	-7.8154	0.2545
229	-6.9617	-7.156	0.1944
230	-6.3478	-6.4384	0.0906
231	-5.6925	-5.86	0.1675
232	-5.0114	-5.0737	0.0623
233	-4.3651	-4.3264	-0.0387
234	-3.7496	-3.649	-0.1006
235	-3.1794	-3.0378	-0.1416
236	-2.6786	-2.565	-0.1136
237	-2.2407	-2.1237	-0.1169
238	-1.8349	-1.7068	-0.1281
239	-1.464	-1.4084	-0.0557
240	-1.1624	-1.1279	-0.0345
241	-0.9445	-0.9029	-0.0416
242	-0.7603	-0.7475	-0.0129
243	-0.5815	-0.5684	-0.0131
244	-0.4256	-0.4266	0.0011
245	-0.3174	-0.3433	0.0258
246	-0.2374	-0.2494	0.012
247	-0.1737	-0.1536	-0.0201
248	-0.1296	-0.123	-0.0066
249	-0.1133	-0.128	0.0146
250	-0.1018	-0.124	0.0222

## Sheet: 3_PEG 4kDa
Column1	Column2	Column3	Column4
References: Nucleic Acids Res. 50:W90-98 (2022); Nucleic Acids Res. 46:W315-22 (2018); PNAS 11:E3095-103 (2015)
Header
=======
Title
Date/time	9-12-2024 21:42:21
Wavelength range	200-250 nm
Scale factor	1
Comments
=========
Input in text window.
! Data above 250 nm are discarded.
! No project title provided. Title will be generated automatically.
Maximum usable wavelength range: 200-250 nm.
Estimated secondary structure content (%)
==========================================
Helix1 (regular)	55.9
Helix2 (distorted)	7.9
Anti1 (left-twisted)	0.0
Anti2 (relaxed)	0.0
Anti3 (right-twisted)	7.8
Parallel	0.0
Turn	4.6
Others	23.7
--------------------------------
Helix	63.9
Antiparallel	7.8
Parallel	0.0
Turn	4.6
Others	23.7
Spectral deviation
===================
RMSD	0.2211
NRMSD	0.0160
Fitting results
================
Data units: Delta epsilon
Wavelength (nm)	Experimental	Fitted	Residuals
200	2.7928	2.2507	0.5422
201	-0.2733	-0.6372	0.3638
202	-3.0005	-2.9757	-0.0248
203	-5.2101	-4.9368	-0.2734
204	-7.0213	-6.6479	-0.3734
205	-8.4458	-8.0742	-0.3716
206	-9.6353	-9.2511	-0.3842
207	-10.5029	-10.1137	-0.3892
208	-10.9691	-10.4977	-0.4714
209	-11.0156	-10.5614	-0.4542
210	-10.8043	-10.4687	-0.3356
211	-10.5075	-10.3313	-0.1761
212	-10.2753	-10.2361	-0.0392
213	-10.1302	-10.2642	0.1339
214	-9.9754	-10.3861	0.4107
215	-9.8505	-10.0221	0.1716
216	-9.8249	-10.0869	0.2619
217	-9.8545	-10.1657	0.3112
218	-9.9013	-9.8397	-0.0617
219	-9.9601	-10.048	0.0879
220	-10.0017	-10.0167	0.0151
221	-9.9878	-10.0532	0.0654
222	-9.8916	-9.8535	-0.0381
223	-9.7195	-9.7311	0.0115
224	-9.5224	-9.62	0.0976
225	-9.2625	-9.4665	0.204
226	-8.8882	-9.1084	0.2202
227	-8.3935	-8.6808	0.2873
228	-7.8422	-8.126	0.2838
229	-7.2677	-7.4399	0.1723
230	-6.6358	-6.7066	0.0708
231	-5.9398	-6.0934	0.1535
232	-5.2175	-5.2617	0.0441
233	-4.53	-4.4606	-0.0694
234	-3.8962	-3.7562	-0.14
235	-3.3002	-3.1226	-0.1776
236	-2.7568	-2.6388	-0.118
237	-2.2783	-2.182	-0.0963
238	-1.8676	-1.7477	-0.1199
239	-1.5315	-1.4449	-0.0866
240	-1.2381	-1.1566	-0.0815
241	-0.9909	-0.9255	-0.0654
242	-0.7854	-0.7733	-0.0121
243	-0.6036	-0.5899	-0.0137
244	-0.4632	-0.4446	-0.0185
245	-0.3646	-0.3652	0.0007
246	-0.2802	-0.2682	-0.012
247	-0.2175	-0.1626	-0.0548
248	-0.1729	-0.1307	-0.0422
249	-0.1323	-0.1385	0.0062
250	-0.0926	-0.1332	0.0406

## Sheet: 4_PEG12kDa
Column1	Column2	Column3	Column4
References: Nucleic Acids Res. 50:W90-98 (2022); Nucleic Acids Res. 46:W315-22 (2018); PNAS 11:E3095-103 (2015)
Header
=======
Title
Date/time	9-12-2024 21:43:07
Wavelength range	200-250 nm
Scale factor	1
Comments
=========
Input in text window.
! Data above 250 nm are discarded.
! No project title provided. Title will be generated automatically.
Maximum usable wavelength range: 200-250 nm.
Estimated secondary structure content (%)
==========================================
Helix1 (regular)	56.1
Helix2 (distorted)	9.5
Anti1 (left-twisted)	0.0
Anti2 (relaxed)	0.0
Anti3 (right-twisted)	9.4
Parallel	0.0
Turn	5.6
Others	19.5
--------------------------------
Helix	65.6
Antiparallel	9.4
Parallel	0.0
Turn	5.6
Others	19.5
Spectral deviation
===================
RMSD	0.2155
NRMSD	0.0156
Fitting results
================
Data units: Delta epsilon
Wavelength (nm)	Experimental	Fitted	Residuals
200	2.8892	2.5468	0.3424
201	0.15	-0.2415	0.3915
202	-2.3981	-2.5468	0.1487
203	-4.6429	-4.5131	-0.1298
204	-6.5701	-6.2626	-0.3075
205	-8.1939	-7.7587	-0.4352
206	-9.4817	-9.0465	-0.4352
207	-10.4003	-9.9724	-0.4279
208	-10.8841	-10.4082	-0.4759
209	-10.9308	-10.4913	-0.4395
210	-10.7461	-10.4093	-0.3368
211	-10.4626	-10.2729	-0.1897
212	-10.1901	-10.1691	-0.021
213	-9.9689	-10.2	0.2311
214	-9.8768	-10.3192	0.4424
215	-9.8536	-9.9902	0.1365
216	-9.8471	-10.0448	0.1977
217	-9.8675	-10.1138	0.2464
218	-9.8792	-9.7822	-0.0969
219	-9.8948	-9.9674	0.0726
220	-9.9172	-9.9287	0.0115
221	-9.8998	-9.9558	0.056
222	-9.8355	-9.8034	-0.0321
223	-9.7274	-9.6858	-0.0416
224	-9.5458	-9.5787	0.0329
225	-9.2558	-9.4267	0.1709
226	-8.8821	-9.074	0.1919
227	-8.416	-8.6525	0.2366
228	-7.8569	-8.1057	0.2488
229	-7.2206	-7.4257	0.2051
230	-6.5557	-6.6835	0.1278
231	-5.8648	-6.0573	0.1924
232	-5.1811	-5.2351	0.054
233	-4.5252	-4.4627	-0.0625
234	-3.8787	-3.7573	-0.1214
235	-3.2826	-3.1209	-0.1617
236	-2.7695	-2.6322	-0.1373
237	-2.3219	-2.1776	-0.1442
238	-1.9166	-1.7448	-0.1719
239	-1.5566	-1.435	-0.1217
240	-1.245	-1.1478	-0.0972
241	-0.9873	-0.9152	-0.0722
242	-0.7686	-0.7585	-0.0101
243	-0.6032	-0.5749	-0.0283
244	-0.4844	-0.4294	-0.055
245	-0.3888	-0.3474	-0.0414
246	-0.3042	-0.2522	-0.052
247	-0.2305	-0.153	-0.0774
248	-0.1729	-0.1226	-0.0503
249	-0.133	-0.1295	-0.0035
250	-0.1033	-0.1268	0.0235

## Sheet: 5_PEG20kDa
Column1	Column2	Column3	Column4
References: Nucleic Acids Res. 50:W90-98 (2022); Nucleic Acids Res. 46:W315-22 (2018); PNAS 11:E3095-103 (2015)
Header
=======
Title
Date/time	9-12-2024 21:43:43
Wavelength range	200-250 nm
Scale factor	1
Comments
=========
Input in text window.
! Data above 250 nm are discarded.
! No project title provided. Title will be generated automatically.
Maximum usable wavelength range: 200-250 nm.
Estimated secondary structure content (%)
==========================================
Helix1 (regular)	56.4
Helix2 (distorted)	9.1
Anti1 (left-twisted)	0.0
Anti2 (relaxed)	0.0
Anti3 (right-twisted)	8.1
Parallel	0.0
Turn	4.5
Others	21.9
--------------------------------
Helix	65.5
Antiparallel	8.1
Parallel	0.0
Turn	4.5
Others	21.9
Spectral deviation
===================
RMSD	0.2421
NRMSD	0.0171
Fitting results
================
Data units: Delta epsilon
Wavelength (nm)	Experimental	Fitted	Residuals
200	3.2184	2.6749	0.5435
201	0.2102	-0.2532	0.4635
202	-2.5038	-2.6404	0.1366
203	-4.9123	-4.6571	-0.2552
204	-6.9441	-6.4297	-0.5144
205	-8.4705	-7.922	-0.5485
206	-9.6176	-9.1314	-0.4862
207	-10.3999	-10.0323	-0.3676
208	-10.8482	-10.4469	-0.4013
209	-10.9764	-10.5361	-0.4403
210	-10.8528	-10.4552	-0.3976
211	-10.5513	-10.3244	-0.2269
212	-10.2243	-10.2326	0.0082
213	-10.0154	-10.2547	0.2393
214	-9.9337	-10.3664	0.4328
215	-9.9158	-10.0117	0.0958
216	-9.9017	-10.0739	0.1722
217	-9.8715	-10.1504	0.2789
218	-9.8455	-9.8083	-0.0372
219	-9.8776	-10.0118	0.1342
220	-9.9373	-9.9819	0.0446
221	-9.9244	-10.0196	0.0952
222	-9.8338	-9.8006	-0.0332
223	-9.6968	-9.6822	-0.0146
224	-9.5018	-9.576	0.0742
225	-9.2101	-9.4252	0.2151
226	-8.8208	-9.0728	0.2519
227	-8.3445	-8.6512	0.3067
228	-7.818	-8.1039	0.2859
229	-7.2248	-7.4258	0.201
230	-6.5809	-6.6992	0.1183
231	-5.9068	-6.0761	0.1693
232	-5.2187	-5.2463	0.0276
233	-4.5293	-4.4678	-0.0615
234	-3.859	-3.7658	-0.0932
235	-3.2816	-3.134	-0.1476
236	-2.784	-2.6514	-0.1325
237	-2.3299	-2.1942	-0.1357
238	-1.9189	-1.7586	-0.1603
239	-1.5584	-1.446	-0.1124
240	-1.2361	-1.1568	-0.0793
241	-0.9776	-0.9251	-0.0524
242	-0.7759	-0.7716	-0.0043
243	-0.6036	-0.5871	-0.0165
244	-0.4469	-0.4412	-0.0056
245	-0.3228	-0.361	0.0382
246	-0.2472	-0.2643	0.0171
247	-0.2052	-0.1596	-0.0456
248	-0.1695	-0.1273	-0.0422
249	-0.1212	-0.1357	0.0144
250	-0.0821	-0.1313	0.0491

## Sheet: 6_Ficoll70
Column1	Column2	Column3	Column4
References: Nucleic Acids Res. 50:W90-98 (2022); Nucleic Acids Res. 46:W315-22 (2018); PNAS 11:E3095-103 (2015)
Header
=======
Title
Date/time	9-12-2024 21:44:23
Wavelength range	200-250 nm
Scale factor	1
Comments
=========
Input in text window.
! Data above 250 nm are discarded.
! No project title provided. Title will be generated automatically.
Maximum usable wavelength range: 200-250 nm.
Estimated secondary structure content (%)
==========================================
Helix1 (regular)	63.3
Helix2 (distorted)	6.9
Anti1 (left-twisted)	0.0
Anti2 (relaxed)	0.0
Anti3 (right-twisted)	11.8
Parallel	0.0
Turn	6.5
Others	11.5
--------------------------------
Helix	70.2
Antiparallel	11.8
Parallel	0.0
Turn	6.5
Others	11.5
Spectral deviation
===================
RMSD	0.2257
NRMSD	0.0174
Fitting results
================
Data units: Delta epsilon
Wavelength (nm)	Experimental	Fitted	Residuals
200	1.8249	1.5963	0.2286
201	-1.0876	-1.1147	0.0272
202	-3.0663	-3.3367	0.2705
203	-5.0123	-5.2176	0.2053
204	-7.1112	-6.8813	-0.2299
205	-8.8461	-8.295	-0.5511
206	-10.0337	-9.5077	-0.526
207	-10.7717	-10.3763	-0.3953
208	-11.116	-10.7607	-0.3553
209	-11.1192	-10.7875	-0.3317
210	-11.0129	-10.6828	-0.3301
211	-10.8225	-10.5351	-0.2874
212	-10.6116	-10.4295	-0.1821
213	-10.4023	-10.4708	0.0685
214	-10.1782	-10.6264	0.4482
215	-10.0138	-10.2421	0.2283
216	-9.991	-10.2963	0.3053
217	-10.0454	-10.3629	0.3175
218	-10.1006	-10.0213	-0.0793
219	-10.1232	-10.2074	0.0842
220	-10.1257	-10.1541	0.0283
221	-10.1316	-10.1707	0.0391
222	-10.0927	-10.0462	-0.0465
223	-9.979	-9.9225	-0.0565
224	-9.7788	-9.8134	0.0346
225	-9.4892	-9.6633	0.1741
226	-9.1133	-9.3014	0.1881
227	-8.6135	-8.869	0.2554
228	-8.03	-8.3049	0.2749
229	-7.4024	-7.6046	0.2022
230	-6.7419	-6.859	0.1172
231	-6.046	-6.2515	0.2055
232	-5.3398	-5.3905	0.0508
233	-4.663	-4.5506	-0.1124
234	-4.0402	-3.8174	-0.2228
235	-3.4633	-3.1582	-0.3051
236	-2.9101	-2.6557	-0.2544
237	-2.3944	-2.1934	-0.201
238	-1.9635	-1.751	-0.2125
239	-1.6207	-1.4525	-0.1682
240	-1.3182	-1.1623	-0.156
241	-1.0356	-0.9243	-0.1113
242	-0.7963	-0.7682	-0.0281
243	-0.6275	-0.5831	-0.0444
244	-0.5103	-0.4361	-0.0742
245	-0.4139	-0.3575	-0.0564
246	-0.3248	-0.2621	-0.0627
247	-0.25	-0.1591	-0.0909
248	-0.197	-0.1283	-0.0687
249	-0.1628	-0.1348	-0.0281
250	-0.143	-0.1317	-0.0113

## Sheet: 7_Dextran
Column1	Column2	Column3	Column4
References: Nucleic Acids Res. 50:W90-98 (2022); Nucleic Acids Res. 46:W315-22 (2018); PNAS 11:E3095-103 (2015)
Header
=======
Title
Date/time	9-12-2024 21:45:28
Wavelength range	200-250 nm
Scale factor	1
Comments
=========
Input in text window.
! Data above 250 nm are discarded.
! No project title provided. Title will be generated automatically.
Maximum usable wavelength range: 200-250 nm.
Estimated secondary structure content (%)
==========================================
Helix1 (regular)	55.9
Helix2 (distorted)	7.4
Anti1 (left-twisted)	0.0
Anti2 (relaxed)	0.0
Anti3 (right-twisted)	8.2
Parallel	0.0
Turn	4.4
Others	24.1
--------------------------------
Helix	63.3
Antiparallel	8.2
Parallel	0.0
Turn	4.4
Others	24.1
Spectral deviation
===================
RMSD	0.2348
NRMSD	0.0169
Fitting results
================
Data units: Delta epsilon
Wavelength (nm)	Experimental	Fitted	Residuals
200	2.7752	2.1668	0.6085
201	-0.4395	-0.7338	0.2944
202	-3.2055	-3.0703	-0.1352
203	-5.2809	-5.0269	-0.254
204	-6.9835	-6.7314	-0.2521
205	-8.531	-8.1514	-0.3795
206	-9.763	-9.3358	-0.4272
207	-10.5932	-10.2011	-0.3921
208	-11.0431	-10.5859	-0.4572
209	-11.1194	-10.6533	-0.4661
210	-10.9376	-10.5618	-0.3758
211	-10.6915	-10.4279	-0.2636
212	-10.4441	-10.3366	-0.1075
213	-10.199	-10.3557	0.1567
214	-10.0128	-10.4773	0.4646
215	-9.9315	-10.0927	0.1612
216	-9.9027	-10.1527	0.25
217	-9.9065	-10.2255	0.319
218	-9.9176	-9.8755	-0.0421
219	-9.9342	-10.0718	0.1376
220	-9.9464	-10.0291	0.0827
221	-9.9448	-10.0549	0.1101
222	-9.9022	-9.8437	-0.0585
223	-9.7724	-9.717	-0.0555
224	-9.5321	-9.605	0.0729
225	-9.1953	-9.4507	0.2554
226	-8.8144	-9.0924	0.278
227	-8.3921	-8.6658	0.2737
228	-7.879	-8.1124	0.2334
229	-7.2394	-7.4299	0.1905
230	-6.5455	-6.6996	0.1541
231	-5.8811	-6.1026	0.2215
232	-5.2371	-5.27	0.0328
233	-4.5842	-4.4666	-0.1175
234	-3.9201	-3.7615	-0.1586
235	-3.3284	-3.1275	-0.2009
236	-2.8149	-2.6441	-0.1708
237	-2.3444	-2.1874	-0.157
238	-1.914	-1.7531	-0.1609
239	-1.5449	-1.4507	-0.0942
240	-1.2512	-1.1624	-0.0888
241	-1.0133	-0.9314	-0.0819
242	-0.801	-0.7795	-0.0215
243	-0.6499	-0.5954	-0.0545
244	-0.5457	-0.4493	-0.0964
245	-0.4453	-0.3677	-0.0776
246	-0.3384	-0.2705	-0.0679
247	-0.248	-0.1656	-0.0823
248	-0.1813	-0.1343	-0.047
249	-0.1362	-0.142	0.0058
250	-0.1036	-0.1361	0.0325
